# Supplementary material for: Spectroscopic, Spectrometric and Computational Studies of New Lasalocid Derivatives and Their Complexes with Selected Metal Cations
Source: Molecules. 2023 Dec 14;28(24):8085. doi: 10.3390/molecules28248085 (PMC10746057; doi:10.3390/molecules28248085)
Supplement: Supplementary file 1 [file molecules-28-08085-s001.zip]

Archive with 1 entries (1 files):
- molecules-2740123-supplementary.pdf
